# Supplementary material for: Computational Aspects of N-Mixture Models
Source: Biometrics. 2014 Oct 14;71(1):237–46. doi: 10.1111/biom.12246 (PMC4406156; doi:10.1111/biom.12246)
Supplement: Supplementary file 2 [file biom0071-0237-sd2.zip]

Archive with 4 entries (3 files):
- SuppMat_Code/
- SuppMat_Code/mv_model.r
- SuppMat_Code/mv_model_sim.r
- SuppMat_Code/README.txt
