# Supplementary material for: Computational Aspects of N-Mixture Models
Source: Biometrics. 2014 Oct 14;71(1):237–46. doi: 10.1111/biom.12246 (PMC4406156; doi:10.1111/biom.12246)
Supplement: Supplementary file 2 [file biom0071-0237-sd2.zip › SuppMat_Code/README.txt]

This zip file contains three files:

1. README.txt - descriptive of files and details of how to run the R code

2. mv_model_sim.r - contains R code to simulate a dataset, and fit the multivariate poisson/negative-binomial model, as well at the Royle (2004) N-mixture model

3. mv_model.r - contains the R functions required to optimise the N-mixture model, using either the multivariate Poisson/negative-binomial formulation or Royle (2004) formulation


The R code in mv_model_sim.r contains multiple stages:

1. Specify the model (poisson/negative binomial, covariates)

2. Set up parameters for simulation

3. Create a simulation dataset

4. Generate starting values

5. Fit the N-mixture model using the multivariate formulation with optim() 
